# Supplementary material for: Endomicroscopic AI-driven morphochemical imaging and fs-laser ablation for selective tumor identification and selective tissue removal
Source: Sci Adv. 2024 Dec 11;10(50):eado9721. doi: 10.1126/sciadv.ado9721 (PMC11633757; doi:10.1126/sciadv.ado9721)
Supplement: Supplementary file 2 — Movie S1 [file sciadv.ado9721_movie_s1.zip]

Archive with 1 entries (1 files):
- ado9721_movie_s1.mp4
